# Supplementary material for: Design and Preclinical Evaluation of a Novel Prostate-Specific Membrane Antigen Radioligand Modified with a Transthyretin Binder
Source: Cancers (Basel). 2024 Mar 23;16(7):1262. doi: 10.3390/cancers16071262 (PMC11011029; doi:10.3390/cancers16071262)
Supplement: Supplementary file 1 [file cancers-16-01262-s001.zip]

Archive with 1 entries (1 files):
- cancers-2896755-supplementary.pdf
